# Supplementary material for: Mendelian randomisation analysis of clustered causal effects of body mass on cardiometabolic biomarkers
Source: BMC Bioinformatics. 2018 Jul 9;19(Suppl 7):195. doi: 10.1186/s12859-018-2178-2 (PMC6069804; doi:10.1186/s12859-018-2178-2)
Supplement: Supplementary file 2 — Contains an Excel Table with the metabolite labels, in a cluster by cluster fashion. (XLSX 8 kb) [file 12859_2018_2178_MOESM2_ESM.xlsx]

## Sheet: Metabolite labels in clusters
	C1	C2	C3	C4	C5	C6	C7	C8	C9	C10
	LDL_str	LDL_we1	LDL_we2	VLDL_str	VLDL_we	HDL_str	HDL_mhdl	LDL_we_het	LDL_we3	HDL_we
1	SLDLP	TOTPG	IDLTG	APOB	FAW79SFA	FAW6FA	MHDLC	VAL	FAW3FA	FALEN
2	SLDLC	PC	XSVLDLPL	SHDLTG	XXLVLDLP	XLHDLC	MHDLCE	ILE	OTPUFA	CH2DB
3	SLDLL	FAW6	XSVLDLL	MVLDLCE	XXLVLDLPL	XLHDLCE	MHDLFC	LEU	DHA	DBINFA
4	MLDLPL	LA	XSVLDLP	MVLDLC	XXLVLDLL	XLHDLFC	MHDLPL	SHDLL	FAW3	BISDB
5	MLDLL	SM	APOBAPOA1	XSVLDLTG	XXLVLDLTG	XLHDLPL	MHDLL	SHDLP	-	BISFA
6	MLDLP	FREEC	SVLDLC	SVLDLFC	-	XLHDLL	MHDLP	BOHBUT	-	-
7	LDLC	SERUMC	IDLCEFR	SVLDLP	-	XLHDLP	-	ACACE	-	-
8	MLDLC	ESTC	-	SVLDLPL	-	HDLD	-	CIT	-	-
9	MLDLCE	-	-	SVLDLL	-	LHDLPL	-	GLOL	-	-
10	IDLFC	-	-	SVLDLTG	-	LHDLP	-	ALA	-	-
11	IDLPL	-	-	SERUMTG	-	LHDLL	-	PYR	-	-
12	IDLL	-	-	VLDLTGEFR	-	LHDLFC	-	LAC	-	-
13	IDLP	-	-	MVLDLFC	-	LHDLC	-	GP	-	-
14	LLDLC	-	-	MVLDLPL	-	LHDLCE	-	PHE	-	-
15	LLDLCE	-	-	MVLDLTG	-	APOA1	-	GLC	-	-
16	LLDLPL	-	-	VLDLTG	-	HDLC	-	TYR	-	-
17	LLDLL	-	-	MVLDLL	-	HDL2C	-	GLN	-	-
18	LLDLP	-	-	MVLDLP	-	-	-	ALB	-	-
19	IDLC	-	-	TGPG	-	-	-	HIS	-	-
20	LLDLFC	-	-	VLDLD	-	-	-	CREA	-	-
21	LDLCEFR	-	-	XLVLDLPL	-	-	-	UREA	-	-
22	XLHDLTG	-	-	XLVLDLP	-	-	-	GLY	-	-
23	-	-	-	XLVLDLTG	-	-	-	HDL3C	-	-
24	-	-	-	XLVLDLL	-	-	-	ACE	-	-
25	-	-	-	LVLDLC	-	-	-	LDLD	-	-
26	-	-	-	LVLDLCE	-	-	-	CH2INFA	-	-
27	-	-	-	LVLDLFC	-	-	-	-	-	-
28	-	-	-	LVLDLPL	-	-	-	-	-	-
29	-	-	-	LVLDLP	-	-	-	-	-	-
30	-	-	-	LVLDLTG	-	-	-	-	-	-
31	-	-	-	LVLDLL	-	-	-	-	-	-
32	-	-	-	MUFA	-	-	-	-	-	-
33	-	-	-	FAW79S	-	-	-	-	-	-
34	-	-	-	TOTFA	-	-	-	-	-	-
35	-	-	-	MOBCH	-	-	-	-	-	-
36	-	-	-	MOBCH3	-	-	-	-	-	-
37	-	-	-	MOBCH2	-	-	-	-	-	-
	According to the correlation patterns in the heatmap:
	str: strong; we: weak; het: heterogeneous
	Cl. 7: main difference is mild positive correlation
	# with heterogeneous cluster, whilst cluster 6 is mildly negatively
	# correlated with heterogeneous cluster
